# Supplementary material for: Positive renal familial history in IgA nephropathy is associated with worse renal outcomes: a single-center longitudinal study
Source: BMC Nephrol. 2021 Jun 19;22:230. doi: 10.1186/s12882-021-02425-8 (PMC8214250; doi:10.1186/s12882-021-02425-8)
Supplement: Supplementary file 1 — Additional file 1. Baseline clinical and histological features of IgA nephropathy patients initially enrolled in this study (n = 467). [file 12882_2021_2425_MOESM1_ESM.xlsx]

## Sheet: table.1
	Additional file 1. Baseline clinical and histological features of IgAN patients initially enrolled in this study (n=467)
	Variables		Familial History of Renal Diseases		P value
		subgroup	Negative	Positive
	Number of Patients		413	54
	Clinical backgorund at renal biopsy
	Age (year)		36 [15, 76]	39 [19, 70]	0.11
	Age onset of proteinuria and/or hematuria (year)		29 [5, 75]	24 [10, 66]	0.91
	Gender Female (n)		206 (49.9)	23 (42.6)	0.39
	Male (n)		207 (50.1)	31 (57.4)
	eGFR (ml/min/1.73m2)		73 [11, 153]	65 [13, 116]	0.01
	History of Hypertension (n)		284 (68.8)	30 (55.6)	0.06
	History of Diabetes Mellitus (n)		22 (5.3)	3 (5.6)	1
	Mean arterial pressure (mmHg)		86 [55, 141]	86 [60, 154]	0.88
	Urinary sediement RBC (per HPF)		5 [0, 100]	10 [1, 100]	0.24
	Urinary protein excretion per day (gram)		0.57 [0.00, 20.86]	0.54 [0.00, 8.30]	0.86
	Renal biopsy findings
	C3 deposion in mesangium		1 [0, 3]	1 [0, 3]	0.51
	C4 depositon in mesangium		0 [0, 3]	0 [0, 1]	0.21
	IgA deposition in mesangium		2 [1, 3]	2 [1, 3]	0.67
	IgG deposition along the capillary loop		0 [0, 3]	0 [0, 2]	0.84
	Oxford MEST-C Score
	M Score 1 to 0 (proportion, %)		210 (50.8)	31 (57.4)	0.39
	E Score 1 to 0 (proportion, %)		48 (11.6)	7 (13.0)	0.82
	S Score 1 to 0 (proportion, %)		68 (16.5)	9 (16.7)	1
	T Score (0-2) by 1 increase		0.29 (0.50)	0.39 (0.49)	0.16
	C score 1 to 0 (proportion, %)		78(18.9)	9(16.7)	0.85
	GBM thickness (nm)		296.3 [131,494]	291.5 [143, 455]	0.52
	Number of Patients with thin GBM (%)		13(3.1)	3(5.0)	0.55
	Renal Outcomes
	Age at last evaluation		46 [16, 87]	45 [20, 80]	0.3
	Observational peroid (years)		7.00 [0.50, 25.00]	6.00 [0.50, 25.00]	0.36
	eGFR (ml/min/1.73 m2)		66 [5, 160]	49 [5, 106]	0.001
	Mean eGFR reduction (ml/min/1.73m2/year)		-0.84 [-43.80, 45.00]	-1.92 [-45.00, 5.25]	0.01
	More than 50 % reduction of eGFR(proportion, %)		51 (12.3)	16 (29.6)	0.002
	CKD stage 5 (proportion, %)		38 ( 9.2)	14 (25.9)	0.001
	CKD stage 4 or 5 (proportion, %)		57 (13.8)	19 (35.2)	<0.001
	Primary renal outcomes (proportion, %)		361 (87.4)	38 (70.4)	0.003
			52 (12.6)	16 (29.6)
	Therapy and intervension
	Administration of immunosupressant (proportion %)		6 ( 1.5)	1 ( 1.9)	0.579
	Adminstration of RAS inhibitors (%)		250 (60.5)	36 (66.7)	0.458
	Tonsillectomy plus steroid therapy (%)		195 (47.2)	27 (50.0)	0.772
	longterm oral prednisolone (%)		38 ( 9.2)	3 ( 5.6)	0.607
	MEST-C scores are determined according the Oxford Classification [12]. Endocapillary hypercellularity: absent (E0) or present (E1); Segmental glomerulosclerosis absent (S0) or present (S1); Tubular atrophy/interstitial fibrosis #25% (T0), 26%–50% (T1), or >50% (T2); Cellular/fibrocellular crescents absent (C0), present in at least 1 glomerulus (C1), in >25% of glomeruli (C2). Mesangial deposition…
