# Supplementary material for: Positive renal familial history in IgA nephropathy is associated with worse renal outcomes: a single-center longitudinal study
Source: BMC Nephrol. 2021 Jun 19;22:230. doi: 10.1186/s12882-021-02425-8 (PMC8214250; doi:10.1186/s12882-021-02425-8)
Supplement: Supplementary file 2 — Additional file 2. Summary of studies reporting clinical features and renal prognosis of familial IgA nephropathy. [file 12882_2021_2425_MOESM2_ESM.xlsx]

## Sheet: Sheet1
Additional file 2 Summary of clinical features and renal prognosis of familial IgA nephropathy
	Ethnicity	Total subjects (n)	Familial cases (n)	Sporadic cases(n)	Frequency of positive family history	Gender (M:F)	Urinary abnormalities (prevalence, %)	End point of Outcome	Fraction reaching ESRD (%) in familial cases	Renal Prognosis	Impacts of familial history on renal outcome	Study Design, Follow-up	References
A. familial IgA individuals in comparison with those spodaric cases
This study	Japanese	467			0.116	1.4:1	Hematuria and/or proteinuria 0.47 g/day (range 0.0-5.1) at onset	(1) ESRD eGFR <15 ml/min/1.73m2 or (2) ≥ 50% eGFR reduction from baseline	0.19	23.8 % positive FH cases reached primary endopoints	OR (95% CI) 2.31 (1.1-4.85), P = 0.03	Longtudinal, 8.9 years
Manman S, et.al.	Chinese Han	2553	348	1116	6.74% a)	1.1:1	Proteinuria median 0.55 g/day (range 0.03-4.14)	ESRD (dialysis or transplantation)	34% d)	29% familial cases reached ESRD after teratment (P<0.001)e)	OR (95% CI) 3.157 (1.851 - 5.389), P < 0.001	Longtudinal, ND	Kidney Int Rep. 6: 91-100, 2021
Schena FP, et.al.	Italian	110	56	54	17.2% Confirmed 33.6% Suspected categories b)	1.6:1	Recurrent macroscopic hematuria at onset (50%) Mild proteinuria <1.0g/day (59%)	(1) doubling of baseline serum creatinine at onset and at the time of renal biopsy (2) ESRD	0.64	End-point of doubling of baseline serum creatinine 65% 20-year renal survival 41%	OR (95% CI) 13.043 (1.968 - 82.865), P = 0.004	Longtudinal, 15 years	J Am Soc Nephrol 13: 453-460, 2002
Izzi C, et.al.	Italian	685	96	589	0.1401	2.2:1	Macroscopic hematuria 53.1% Proteinuria 1.12 ± 1.5 g/L	(1) 50% decline in e-GFR and /or (2) ESRD	20.9% (Familial and Sporadic)	In familial and sporadic cases: 25.8% patients reached the combined end point 10-year renal survival 0.67 (95%CI 0.62 - 0.72) 20-year renal survival 0.38 (95%CI 0.29-0.46) In familial cases only (comebined end point): 10-year renal survival 0.77 20-year renal survival 0.63	OR (95% CI) 0.388 (0.157 - 0.960), P = 0.040	Longtudinal, 77 months	Am J Kidney Dis.47: 761-769, 2006
Fennelly NK, et.al.	Irish	1283	23	1260	0.018	2.2:1	Microscopic hematuria 83%, Proteinuria 87%	ESRD (Dialysis or Transplanation)	66% (Familial and sporadic)	ESRD (Dialysis 22% Transplanted 24%) CKD stage 1-5, 34%	Higher rate of ESRD progression	Cross section	Nephron 139: 63-69, 2018
Gharavi AG et.al.	Caucasian	355	5	84	0.014	5/0	Hematuria at any points (100%) Urine protein to creatinine ratio 0.3 ± 0.1	Galactose deficient-IgA1 level	GFR < 30 ml/min/1.73m2 : 20%	Not described	Not describeb	Cross section	J Am Soc Nephrol.19: 1008–1014, 2008
B. familial cases with IgAN only
Bisceglia L et.al.	Italian	186	59	ND	ND	1.7:1	Microhematuria 32.2 % (19/59) Renal insufficiency 10.2 % (6/59)	ESRD	0.333		Not described	Cross section	Am. J. Hum. Genet. 79.6: 1130-1134, 2006
Liu R et.al.	Hong Kong	54	20	ND	ND	0.67:1	Not described	ESRD	Not describe	Not described	Not described	Longtudinal, ND	Gene. 571.1: 43-51, 2015
Lavigne KA et.al.	British Isles	11	11	ND	ND	1.8:1	Not described	ESRD	54.5 % at last follow-up	Not described	Not described	Longtudinal, ND	Clin Nephrol. 73(2): 115–121, 2010
Julian B. et.al	Scotch Irish	92	14 f)	ND	ND	1.0:1	Macroscopic hematuria 42.9% (6/14) Persistent proteinuria 78.6% (11/14)	ESRD	0.286	Not described	Not described	Cross section	NEJM. 312.4: 202-208, 1985
	a) Frequency is calculated by dividing the number of positive FH patients by that of total cases.
	b) Confirmed cases are defined by renal biopsy at least two patients in a family, whereas suspected cases are assigned by one biopsied-proven patient and others showed persistent microscopic hematuria (refuse renal biopsy)
	c) IgAN families were ascertained by the prresence of at least 2 affected family members for whom one was a biopsy proben IgAN.
	d) The overall lifetime risk of ESRD is 40% higher for familial cases than sporadic ones (HR = 1.40, 95% CI: 1.12–1.74, P = 0.004), after adjusting by gender.
	e) Relative risk for ESRD is compared between familial and sporadic IgAN cases who received steroids and/or immunosuppressant treatment
	f) 33% of patients are related each other, while 18% being clutered in potentially related pedigrees
	ESRD: end stage renal disease, ND, not determined
